# Supplementary material for: Dataset on stroke infarct volume in rodents: A comparison of MRI and histological methods
Source: Data Brief. 2024 Feb 15;53:110188. doi: 10.1016/j.dib.2024.110188 (PMC10885712; doi:10.1016/j.dib.2024.110188)
Supplement: Supplementary file 2 [file mmc2.xlsx]

## Sheet: Volume_per_Animal
Animal_ID	Experiment	Group	Method	Volume_per_animal
sp1_2_1f1	SP1	Chronic	MRI	1.4719
sp1_2_1f2	SP1	Chronic	MRI	1.9314
sp1_2_2f1	SP1	Chronic	MRI	1.2326
sp1_2_2f2	SP1	Chronic	MRI	1.5926
sp1_1_1f1	SP1	Acute	MRI	9.0516
sp1_1_1f2	SP1	Acute	MRI	5
sp1_1_1f3	SP1	Acute	MRI	12.611
sp1_1_1f3a	SP1	Acute	MRI	6.3886
sp1_1_2f2	SP1	Acute	MRI	12.339
sp1_1_3f2	SP1	Acute	MRI	10.046
sp1_2_1f1	SP1	Chronic	Histology_Observer1	1.1666
sp1_2_1f2	SP1	Chronic	Histology_Observer1	1.9443
sp1_2_2f1	SP1	Chronic	Histology_Observer1	1.745
sp1_2_2f2	SP1	Chronic	Histology_Observer1	1.6969
sp1_1_1f1	SP1	Acute	Histology_Observer1	11.683
sp1_1_1f2	SP1	Acute	Histology_Observer1	2.7492
sp1_1_1f3	SP1	Acute	Histology_Observer1	16.418
sp1_1_1f3a	SP1	Acute	Histology_Observer1	6.9329
sp1_1_2f2	SP1	Acute	Histology_Observer1	9.0054
sp1_1_3f2	SP1	Acute	Histology_Observer1	8.0403

## Sheet: Area_average
Timepoint	Experiment	Group	Method	Bregma_values	Average_area_per_section	sd
3dpi	SP1	Acute	MRI	-3	0	0
3dpi	SP1	Acute	MRI	-2.5	0	0
3dpi	SP1	Acute	MRI	-2	0.00175	0.002824
3dpi	SP1	Acute	MRI	-1.5	0.251	0.354277
3dpi	SP1	Acute	MRI	-1	0.727333	0.904552
3dpi	SP1	Acute	MRI	-0.5	1.38892	1.76226
3dpi	SP1	Acute	MRI	0	2.58883	1.54046
3dpi	SP1	Acute	MRI	0.5	3.25267	1.10932
3dpi	SP1	Acute	MRI	1	3.09892	0.597545
3dpi	SP1	Acute	MRI	1.5	2.71008	0.866845
3dpi	SP1	Acute	MRI	2	2.28517	0.647378
3dpi	SP1	Acute	MRI	2.5	1.591	0.786968
3dpi	SP1	Acute	MRI	3	0.529583	0.794273
3dpi	SP1	Acute	MRI	3.5	0.126667	0.166453
3dpi	SP1	Acute	MRI	4	0.0363333	0.0506238
3dpi	SP1	Acute	MRI	4.5	0.031	0
3dpi	SP1	Acute	Histology	-3	0	0
3dpi	SP1	Acute	Histology	-2.5	0	0
3dpi	SP1	Acute	Histology	-2	0	0
3dpi	SP1	Acute	Histology	-1.5	0.0578333	0.141662
3dpi	SP1	Acute	Histology	-1	0.490056	0.915925
3dpi	SP1	Acute	Histology	-0.5	0.666667	1.63299
3dpi	SP1	Acute	Histology	0	1.9812	2.07052
3dpi	SP1	Acute	Histology	0.5	3.43566	1.58924
3dpi	SP1	Acute	Histology	1	3.8208	0.866267
3dpi	SP1	Acute	Histology	1.5	3.71513	0.812051
3dpi	SP1	Acute	Histology	2	2.9785	2.18806
3dpi	SP1	Acute	Histology	2.5	0.420833	0.728905
3dpi	SP1	Acute	Histology	3	0	0
28dpi	SP1	Chronic	MRI	-3	0	0
28dpi	SP1	Chronic	MRI	-2.5	0	0
28dpi	SP1	Chronic	MRI	-2	0.00075	0.000866025
28dpi	SP1	Chronic	MRI	-1.5	0.00325	0.00301386
28dpi	SP1	Chronic	MRI	-1	0.0285	0.0416053
28dpi	SP1	Chronic	MRI	-0.5	0.32625	0.172008
28dpi	SP1	Chronic	MRI	0	0.610125	0.170963
28dpi	SP1	Chronic	MRI	0.5	0.7395	0.279424
28dpi	SP1	Chronic	MRI	1	0.726	0.0627654
28dpi	SP1	Chronic	MRI	1.5	0.431125	0.094166
28dpi	SP1	Chronic	MRI	2	0.18	0.127956
28dpi	SP1	Chronic	MRI	2.5	0.020875	0.0144878
28dpi	SP1	Chronic	MRI	3	0.0015	0.00122474
28dpi	SP1	Chronic	MRI	3.5	0.0015	0.00173205
28dpi	SP1	Chronic	MRI	4	0.0005	0.000866025
28dpi	SP1	Chronic	Histology	-3	0	0
28dpi	SP1	Chronic	Histology	-2.5	0	0
28dpi	SP1	Chronic	Histology	-2	0	0
28dpi	SP1	Chronic	Histology	-1.5	0	0
28dpi	SP1	Chronic	Histology	-1	0	0
28dpi	SP1	Chronic	Histology	-0.5	8.475e-05	0.0001695
28dpi	SP1	Chronic	Histology	0	0.51275	0.304274
28dpi	SP1	Chronic	Histology	0.5	0.83975	0.171156
28dpi	SP1	Chronic	Histology	1	0.88415	0.100026
28dpi	SP1	Chronic	Histology	1.5	0.717533	0.141131
28dpi	SP1	Chronic	Histology	2	0.354125	0.322943
28dpi	SP1	Chronic	Histology	2.5	0	0
28dpi	SP1	Chronic	Histology	3	0	0
28dpi	SP1	Chronic	Histology	3.5	0	0
28dpi	SP1	Chronic	Histology	4	0	0

## Sheet: Area_per_Animal
ID	Experiment	Group	Method	Bregma_values	Average_area_per_section
SP1_1f1	SP	Acute	MRI	-3	0
SP1_1f1	SP	Acute	MRI	-2.5	0
SP1_1f1	SP	Acute	MRI	-2	0
SP1_1f1	SP	Acute	MRI	-1.5	0.095
SP1_1f1	SP	Acute	MRI	-1	1.303
SP1_1f1	SP	Acute	MRI	-0.5	1.4605
SP1_1f1	SP	Acute	MRI	0	3.553
SP1_1f1	SP	Acute	MRI	0.5	3.03
SP1_1f1	SP	Acute	MRI	1	2.5215
SP1_1f1	SP	Acute	MRI	1.5	2.46
SP1_1f1	SP	Acute	MRI	2	1.9
SP1_1f1	SP	Acute	MRI	2.5	0.953
SP1_1f1	SP	Acute	MRI	3	0.5965
SP1_1f1	SP	Acute	MRI	3.5	0.355
SP1_1f1	SP	Acute	MRI	4	0.1225
SP1_1f1	SP	Acute	MRI	4.5	0.031
SP1_1f1	SP	Acute	Histology	-3	0
SP1_1f1	SP	Acute	Histology	-2.5	0
SP1_1f1	SP	Acute	Histology	-2	0
SP1_1f1	SP	Acute	Histology	-1.5	0.347
SP1_1f1	SP	Acute	Histology	-1	0.66
SP1_1f1	SP	Acute	Histology	-0.5	0
SP1_1f1	SP	Acute	Histology	0	3.2875
SP1_1f1	SP	Acute	Histology	0.5	4.227
SP1_1f1	SP	Acute	Histology	1	3.929
SP1_1f1	SP	Acute	Histology	1.5	3.7225
SP1_1f1	SP	Acute	Histology	2	4.08225
SP1_1f1	SP	Acute	Histology	2.5	0
SP1_1f2	SP	Acute	MRI	-3	0
SP1_1f2	SP	Acute	MRI	-2.5	0
SP1_1f2	SP	Acute	MRI	-2	0
SP1_1f2	SP	Acute	MRI	-1.5	0.0015
SP1_1f2	SP	Acute	MRI	-1	0.003
SP1_1f2	SP	Acute	MRI	-0.5	0.003
SP1_1f2	SP	Acute	MRI	0	0.1465
SP1_1f2	SP	Acute	MRI	0.5	1.793
SP1_1f2	SP	Acute	MRI	1	2.81
SP1_1f2	SP	Acute	MRI	1.5	2.3075
SP1_1f2	SP	Acute	MRI	2	1.768
SP1_1f2	SP	Acute	MRI	2.5	1.254
SP1_1f2	SP	Acute	MRI	3	0.008
SP1_1f2	SP	Acute	MRI	3.5	0.025
SP1_1f2	SP	Acute	MRI	4	0.0075
SP1_1f2	SP	Acute	Histology	-3	0
SP1_1f2	SP	Acute	Histology	-2.5	0
SP1_1f2	SP	Acute	Histology	-2	0
SP1_1f2	SP	Acute	Histology	-1.5	0
SP1_1f2	SP	Acute	Histology	-1	0
SP1_1f2	SP	Acute	Histology	-0.5	0
SP1_1f2	SP	Acute	Histology	0	0.0004403
SP1_1f2	SP	Acute	Histology	0.5	1.13403
SP1_1f2	SP	Acute	Histology	1	2.2275
SP1_1f2	SP	Acute	Histology	1.5	2.26167
SP1_1f3	SP	Acute	MRI	-3	0
SP1_1f3	SP	Acute	MRI	-2.5	0
SP1_1f3	SP	Acute	MRI	-2	0
SP1_1f3	SP	Acute	MRI	-1.5	0.7555
SP1_1f3	SP	Acute	MRI	-1	2.203
SP1_1f3	SP	Acute	MRI	-0.5	2.433
SP1_1f3	SP	Acute	MRI	0	4.2325
SP1_1f3	SP	Acute	MRI	0.5	4.573
SP1_1f3	SP	Acute	MRI	1	4.1265
SP1_1f3	SP	Acute	MRI	1.5	3.1725
SP1_1f3	SP	Acute	MRI	2	2.408
SP1_1f3	SP	Acute	MRI	2.5	1.614
SP1_1f3	SP	Acute	MRI	3	0.089
SP1_1f3	SP	Acute	MRI	3.5	0.005
SP1_1f3	SP	Acute	MRI	4	0
SP1_1f3	SP	Acute	Histology	-3	0
SP1_1f3	SP	Acute	Histology	-2.5	0
SP1_1f3	SP	Acute	Histology	-2	0
SP1_1f3	SP	Acute	Histology	-1.5	0
SP1_1f3	SP	Acute	Histology	-1	2.28033
SP1_1f3	SP	Acute	Histology	-0.5	4
SP1_1f3	SP	Acute	Histology	0	4.81575
SP1_1f3	SP	Acute	Histology	0.5	5.20825
SP1_1f3	SP	Acute	Histology	1	4.7756
SP1_1f3	SP	Acute	Histology	1.5	4.4618
SP1_1f3	SP	Acute	Histology	2	5.2835
SP1_1f3	SP	Acute	Histology	2.5	0
SP1 1f3a	SP	Acute	MRI	-3	0
SP1 1f3a	SP	Acute	MRI	-2.5	0
SP1 1f3a	SP	Acute	MRI	-2	0.004
SP1 1f3a	SP	Acute	MRI	-1.5	0
SP1 1f3a	SP	Acute	MRI	-1	0
SP1 1f3a	SP	Acute	MRI	-0.5	0
SP1 1f3a	SP	Acute	MRI	0	2.6125
SP1 1f3a	SP	Acute	MRI	0.5	3.225
SP1 1f3a	SP	Acute	MRI	1	2.7315
SP1 1f3a	SP	Acute	MRI	1.5	1.38
SP1 1f3a	SP	Acute	MRI	2	2.32
SP1 1f3a	SP	Acute	MRI	2.5	1.1055
SP1 1f3a	SP	Acute	MRI	3	0.0415
SP1 1f3a	SP	Acute	MRI	3.5	0
SP1 1f3a	SP	Acute	MRI	4	0
SP1_1f3a	SP	Acute	Histology	-3	0
SP1_1f3a	SP	Acute	Histology	-2.5	0
SP1_1f3a	SP	Acute	Histology	-2	0
SP1_1f3a	SP	Acute	Histology	-1.5	0
SP1_1f3a	SP	Acute	Histology	-1	0
SP1_1f3a	SP	Acute	Histology	-0.5	0
SP1_1f3a	SP	Acute	Histology	0	0.508
SP1_1f3a	SP	Acute	Histology	0.5	2.7215
SP1_1f3a	SP	Acute	Histology	1.5	3.806
SP1_1f3a	SP	Acute	Histology	2	3.67375
SP1_1f3a	SP	Acute	Histology	2.5	0
SP1_2f2	SP	Acute	MRI	-3	0
SP1_2f2	SP	Acute	MRI	-2.5	0
SP1_2f2	SP	Acute	MRI	-2	0.0065
SP1_2f2	SP	Acute	MRI	-1.5	0.6525
SP1_2f2	SP	Acute	MRI	-1	0.845
SP1_2f2	SP	Acute	MRI	-0.5	4.364
SP1_2f2	SP	Acute	MRI	0	3.555
SP1_2f2	SP	Acute	MRI	0.5	4.485
SP1_2f2	SP	Acute	MRI	1	3.4815
SP1_2f2	SP	Acute	MRI	1.5	3.0265
SP1_2f2	SP	Acute	MRI	2	1.825
SP1_2f2	SP	Acute	MRI	2.5	1.5015
SP1_2f2	SP	Acute	MRI	3	0.3585
SP1_2f2	SP	Acute	MRI	3.5	0.05
SP1_2f2	SP	Acute	MRI	4	0.014
SP1_2f2	SP	Acute	Histology	-3	0
SP1_2f2	SP	Acute	Histology	-2.5	0
SP1_2f2	SP	Acute	Histology	-2	0
SP1_2f2	SP	Acute	Histology	-1.5	0
SP1_2f2	SP	Acute	Histology	-1	0
SP1_2f2	SP	Acute	Histology	-0.5	0
SP1_2f2	SP	Acute	Histology	0	3.2755
SP1_2f2	SP	Acute	Histology	0.5	4.8762
SP1_2f2	SP	Acute	Histology	1	4.3592
SP1_2f2	SP	Acute	Histology	1.5	3.66667
SP1_2f2	SP	Acute	Histology	2	1.4115
SP1_3f2	SP	Acute	MRI	-3	0
SP1_3f2	SP	Acute	MRI	-2.5	0
SP1_3f2	SP	Acute	MRI	-2	0
SP1_3f2	SP	Acute	MRI	-1.5	0.0015
SP1_3f2	SP	Acute	MRI	-1	0.01
SP1_3f2	SP	Acute	MRI	-0.5	0.073
SP1_3f2	SP	Acute	MRI	0	1.4335
SP1_3f2	SP	Acute	MRI	0.5	2.41
SP1_3f2	SP	Acute	MRI	1	2.9225
SP1_3f2	SP	Acute	MRI	1.5	3.914
SP1_3f2	SP	Acute	MRI	2	3.49
SP1_3f2	SP	Acute	MRI	2.5	3.118
SP1_3f2	SP	Acute	MRI	3	2.084
SP1_3f2	SP	Acute	MRI	3.5	0.325
SP1_3f2	SP	Acute	MRI	4	0.074
SP1_3f2	SP	Acute	Histology	-3	0
SP1_3f2	SP	Acute	Histology	-2.5	0
SP1_3f2	SP	Acute	Histology	-2	0
SP1_3f2	SP	Acute	Histology	-1.5	0
SP1_3f2	SP	Acute	Histology	-1	0
SP1_3f2	SP	Acute	Histology	-0.5	0
SP1_3f2	SP	Acute	Histology	0	0
SP1_3f2	SP	Acute	Histology	0.5	2.447
SP1_3f2	SP	Acute	Histology	1	3.8275
SP1_3f2	SP	Acute	Histology	1.5	4.5044
SP1_3f2	SP	Acute	Histology	2	4.11525
SP1_3f2	SP	Acute	Histology	2.5	1.2625
SP1_3f2	SP	Acute	Histology	3	0
SP1_2_1f1	SP	Chronic	MRI	-3	0
SP1_2_1f1	SP	Chronic	MRI	-2.5	0
SP1_2_1f1	SP	Chronic	MRI	-2	0
SP1_2_1f1	SP	Chronic	MRI	-1.5	0.0015
SP1_2_1f1	SP	Chronic	MRI	-1	0.018
SP1_2_1f1	SP	Chronic	MRI	-0.5	0.2205
SP1_2_1f1	SP	Chronic	MRI	0	0.529
SP1_2_1f1	SP	Chronic	MRI	0.5	0.93
SP1_2_1f1	SP	Chronic	MRI	1	0.7955
SP1_2_1f1	SP	Chronic	MRI	1.5	0.3615
SP1_2_1f1	SP	Chronic	MRI	2	0.093
SP1_2_1f1	SP	Chronic	MRI	2.5	0.0215
SP1_2_1f1	SP	Chronic	MRI	3	0.0015
SP1_2_1f1	SP	Chronic	MRI	3.5	0.003
SP1_2_1f1	SP	Chronic	MRI	4	0
SP1_2_1f1	SP	Chronic	Histology	-3	0
SP1_2_1f1	SP	Chronic	Histology	-2.5	0
SP1_2_1f1	SP	Chronic	Histology	-2	0
SP1_2_1f1	SP	Chronic	Histology	-1.5	0
SP1_2_1f1	SP	Chronic	Histology	-1	0
SP1_2_1f1	SP	Chronic	Histology	-0.5	0
SP1_2_1f1	SP	Chronic	Histology	0	0.0965
SP1_2_1f1	SP	Chronic	Histology	0.5	0.6675
SP1_2_1f1	SP	Chronic	Histology	1	0.74
SP1_2_1f1	SP	Chronic	Histology	1.5	0.692333
SP1_2_1f1	SP	Chronic	Histology	2	0.1285
SP1_2_1f2	SP	Chronic	MRI	-3	0
SP1_2_1f2	SP	Chronic	MRI	-2.5	0
SP1_2_1f2	SP	Chronic	MRI	-2	0
SP1_2_1f2	SP	Chronic	MRI	-1.5	0.0065
SP1_2_1f2	SP	Chronic	MRI	-1	0.09
SP1_2_1f2	SP	Chronic	MRI	-0.5	0.4965
SP1_2_1f2	SP	Chronic	MRI	0	0.7715
SP1_2_1f2	SP	Chronic	MRI	0.5	0.905
SP1_2_1f2	SP	Chronic	MRI	1	0.7565
SP1_2_1f2	SP	Chronic	MRI	1.5	0.484
SP1_2_1f2	SP	Chronic	MRI	2	0.34
SP1_2_1f2	SP	Chronic	MRI	2.5	0.0365
SP1_2_1f2	SP	Chronic	MRI	3	0
SP1_2_1f2	SP	Chronic	MRI	3.5	0
SP1_2_1f2	SP	Chronic	Histology	-3	0
SP1_2_1f2	SP	Chronic	Histology	-2.5	0
SP1_2_1f2	SP	Chronic	Histology	-2	0
SP1_2_1f2	SP	Chronic	Histology	-1.5	0
SP1_2_1f2	SP	Chronic	Histology	-1	0
SP1_2_1f2	SP	Chronic	Histology	-0.5	0
SP1_2_1f2	SP	Chronic	Histology	0	0.7555
SP1_2_1f2	SP	Chronic	Histology	0.5	0.8375
SP1_2_1f2	SP	Chronic	Histology	1	0.893
SP1_2_1f2	SP	Chronic	Histology	1.5	0.7876
SP1_2_1f2	SP	Chronic	Histology	2	0.7795
SP1_2_1f2	SP	Chronic	Histology	2.5	0
SP1_2_2f1	SP	Chronic	MRI	-3	0
SP1_2_2f1	SP	Chronic	MRI	-2.5	0
SP1_2_2f1	SP	Chronic	MRI	-2	0.0015
SP1_2_2f1	SP	Chronic	MRI	-1.5	0.005
SP1_2_2f1	SP	Chronic	MRI	-1	0.003
SP1_2_2f1	SP	Chronic	MRI	-0.5	0.1415
SP1_2_2f1	SP	Chronic	MRI	0	0.409
SP1_2_2f1	SP	Chronic	MRI	0.5	0.33
SP1_2_2f1	SP	Chronic	MRI	1	0.653
SP1_2_2f1	SP	Chronic	MRI	1.5	0.5365
SP1_2_2f1	SP	Chronic	MRI	2	0.225
SP1_2_2f1	SP	Chronic	MRI	2.5	0.024
SP1_2_2f1	SP	Chronic	MRI	3	0.003
SP1_2_2f1	SP	Chronic	MRI	3.5	0
SP1_2_2f1	SP	Chronic	MRI	4	0.0015
SP1_2_2f1	SP	Chronic	Histology	-3	0
SP1_2_2f1	SP	Chronic	Histology	-2.5	0
SP1_2_2f1	SP	Chronic	Histology	-2	0
SP1_2_2f1	SP	Chronic	Histology	-1.5	0
SP1_2_2f1	SP	Chronic	Histology	-1	0
SP1_2_2f1	SP	Chronic	Histology	-0.5	0.000339
SP1_2_2f1	SP	Chronic	Histology	0	0.476
SP1_2_2f1	SP	Chronic	Histology	0.5	0.7804
SP1_2_2f1	SP	Chronic	Histology	1	0.9534
SP1_2_2f1	SP	Chronic	Histology	1.5	0.8582
SP1_2_2f1	SP	Chronic	Histology	2	0.429
SP1_2_2f2	SP	Chronic	MRI	-3	0
SP1_2_2f2	SP	Chronic	MRI	-2.5	0
SP1_2_2f2	SP	Chronic	MRI	-2	0.0015
SP1_2_2f2	SP	Chronic	MRI	-1.5	0
SP1_2_2f2	SP	Chronic	MRI	-1	0.003
SP1_2_2f2	SP	Chronic	MRI	-0.5	0.4465
SP1_2_2f2	SP	Chronic	MRI	0	0.731
SP1_2_2f2	SP	Chronic	MRI	0.5	0.793
SP1_2_2f2	SP	Chronic	MRI	1	0.699
SP1_2_2f2	SP	Chronic	MRI	1.5	0.3425
SP1_2_2f2	SP	Chronic	MRI	2	0.062
SP1_2_2f2	SP	Chronic	MRI	2.5	0.0015
SP1_2_2f2	SP	Chronic	MRI	3	0.0015
SP1_2_2f2	SP	Chronic	MRI	3.5	0.003
SP1_2_2f2	SP	Chronic	MRI	4	0
SP1_2_2f2	SP	Chronic	Histology	-3	0
SP1_2_2f2	SP	Chronic	Histology	-2.5	0
SP1_2_2f2	SP	Chronic	Histology	-2	0
SP1_2_2f2	SP	Chronic	Histology	-1.5	0
SP1_2_2f2	SP	Chronic	Histology	-1	0
SP1_2_2f2	SP	Chronic	Histology	-0.5	0
SP1_2_2f2	SP	Chronic	Histology	0	0.723
SP1_2_2f2	SP	Chronic	Histology	0.5	1.0736
SP1_2_2f2	SP	Chronic	Histology	1	0.9502
SP1_2_2f2	SP	Chronic	Histology	1.5	0.532
SP1_2_2f2	SP	Chronic	Histology	2	0.0795

## Sheet: GFAP_raw_values
ID	Total_area	Mean_value	area_fraction	Mouse	Section	Region	Group	Study
2f2_3.tif	33.8652	148.579	58.2663	SP_2f2	1	IBZ	Chronic	SP_chronic
2f2_2.tif	17.27	166.435	65.2686	SP_2f2	2	IBZ	Chronic	SP_chronic
2f2_1.tif	16.5238	177.25	69.5097	SP_2f2	3	IBZ	Chronic	SP_chronic
1f1_2.tif	22.4602	164.793	64.6248	SP_1f1	1	IBZ	Chronic	SP_chronic
2f1_3.tif	16.8912	139.459	54.6897	SP_2f1	1	IBZ	Chronic	SP_chronic
2f1_2.tif	18.373	152.249	59.7054	SP_2f1	2	IBZ	Chronic	SP_chronic
2f1_1.tif	17.0504	184.425	72.3237	SP_2f1	3	IBZ	Chronic	SP_chronic
1f2_3.tif	13.9061	155.891	61.1335	SP_1f2	1	IBZ	Chronic	SP_chronic
1f2_2.tif	38.0181	198.538	77.8579	SP_1f2	2	IBZ	Chronic	SP_chronic
1f2_1.tif	24.0823	186.232	73.032	SP_1f2	3	IBZ	Chronic	SP_chronic
1f1_3.tif	25.5507	123.547	48.45	SP_1f1	2	IBZ	Chronic	SP_chronic
1f1_1.tif	20.2662	162.651	63.7847	SP_1f1	3	IBZ	Chronic	SP_chronic
1f1_Contra.tif	24.2347	0.8482	0.3326	SP_1f1	1	Contra	Chronic	SP_chronic
1f2_Contra.tif	24.2347	0.176	0.069	SP_1f2	1	Contra	Chronic	SP_chronic
2f2_Contra.tif	22.528	5.2152	2.0452	SP_2f1	1	Contra	Chronic	SP_chronic
2f2_Contra.tif	24.2347	5.6634	2.2209	SP_2f2	1	Contra	Chronic	SP_chronic
Acute_1f1_s12c2.tif	17.85	138.42	54.28	SP1_1f1	1	IBZ	Acute	SP_acute
Acute_1f1_s12c2.tif	15.79	109.85	43.08	SP1_1f1	2	IBZ	Acute	SP_acute
Acute_1f1_s12c2.tif	19.1	185.81	72.87	SP1_1f1	3	IBZ	Acute	SP_acute
Acute_1f2_s08c2.tif	12.95	121.41	47.61	SP1_1f2	1	IBZ	Acute	SP_acute
Acute_1f2_s02c2.tif	13.91	145.33	56.99	SP1_1f2	2	IBZ	Acute	SP_acute
Acute_1f2_s01c2.tif	10.85	135.95	53.31	SP1_1f2	3	IBZ	Acute	SP_acute
Acute_1f2_s01c2.tif	10.85	6.75	2.65	SP1_1f2	1	Contra	Acute	SP_acute
Acute_1f3_s04c2.tif	13.96	121.34	47.58	SP1_1f3	1	IBZ	Acute	SP_acute
Acute_1f3_s14c2.tif	12.83	153.53	60.21	SP1_1f3	2	IBZ	Acute	SP_acute
Acute_1f3_s14c2.tif	9.07	9.17	3.6	SP1_1f3	1	Contra	Acute	SP_acute
Acute_2f2_s08c2.tif	21.2	164.39	64.47	SP1_2f2	1	IBZ	Acute	SP_acute
Acute_2f2_s03c2.tif	16.6	161.74	63.43	SP1_2f2	2	IBZ	Acute	SP_acute
Acute_2f2_s11c2.tif	23.85	162.91	63.89	SP1_2f2	3	IBZ	Acute	SP_acute
Acute_2f2_s11c2.tif	14.41	8.58	3.37	SP1_2f2	1	Contra	Acute	SP_acute
Acute_3f1_s08c2.tif	20.76	128.43	50.36	SP1_3f1	1	IBZ	Acute	SP_acute
Acute_3f1_s05c2.tif	10.75	115.56	45.32	SP1_3f1	2	IBZ	Acute	SP_acute
Acute_3f1_s03c2.tif	14.9	104.56	41	SP1_3f1	3	IBZ	Acute	SP_acute
Acute_3f1_s03c2.tif	12.11	2.88	1.13	SP1_3f1	1	Contra	Acute	SP_acute
Acute_3f2_3_s12c2.tif	16.33	129.06	50.61	SP1_3f2	1	IBZ	Acute	SP_acute
Acute_3f2_3_s08c2.tif	14.39	121.88	47.79	SP1_3f2	2	IBZ	Acute	SP_acute
Acute_3f2_3_s08c2.tif	11.53	0.79	0.31	SP1_3f2	1	Contra	Acute	SP_acute

## Sheet: CD31_raw_values
Mouse	Group	Side	Parameter	Sum_Parameter	Value
SP_1f1	Chronic	Ispi	Area_fraction	mean_value	8.925
SP_1f1	Chronic	Ispi	NormBranch_per_mm2	mean_value	343.147
SP_1f1	Chronic	Ispi	NormLength_mm_per_mm2	mean_value	9.38341
SP_1f1	Chronic	Ispi	TotalBranch	mean_value	161.5
SP_1f1	Chronic	Ispi	TotalLength	mean_value	4326.89
SP_1f2	Chronic	Contra	Area_fraction	mean_value	7.48
SP_1f2	Chronic	Contra	NormBranch_per_mm2	mean_value	1282.41
SP_1f2	Chronic	Contra	NormLength_mm_per_mm2	mean_value	23.2522
SP_1f2	Chronic	Contra	TotalBranch	mean_value	360
SP_1f2	Chronic	Contra	TotalLength	mean_value	6527.37
SP_1f2	Chronic	Ispi	Area_fraction	mean_value	7.54667
SP_1f2	Chronic	Ispi	NormBranch_per_mm2	mean_value	217.924
SP_1f2	Chronic	Ispi	NormLength_mm_per_mm2	mean_value	10.4187
SP_1f2	Chronic	Ispi	TotalBranch	mean_value	94.3333
SP_1f2	Chronic	Ispi	TotalLength	mean_value	4502.98
SP_2f1	Chronic	Ispi	Area_fraction	mean_value	7.12
SP_2f1	Chronic	Ispi	NormBranch_per_mm2	mean_value	250.2
SP_2f1	Chronic	Ispi	NormLength_mm_per_mm2	mean_value	10.7783
SP_2f1	Chronic	Ispi	TotalBranch	mean_value	114
SP_2f1	Chronic	Ispi	TotalLength	mean_value	4910.99
SP_2f2	Chronic	Contra	Area_fraction	mean_value	8.51
SP_2f2	Chronic	Contra	NormBranch_per_mm2	mean_value	336.195
SP_2f2	Chronic	Contra	NormLength_mm_per_mm2	mean_value	13.9818
SP_2f2	Chronic	Contra	TotalBranch	mean_value	148
SP_2f2	Chronic	Contra	TotalLength	mean_value	6155.07
SP_2f2	Chronic	Ispi	Area_fraction	mean_value	5.67333
SP_2f2	Chronic	Ispi	NormBranch_per_mm2	mean_value	212.836
SP_2f2	Chronic	Ispi	NormLength_mm_per_mm2	mean_value	8.83747
SP_2f2	Chronic	Ispi	TotalBranch	mean_value	103.333
SP_2f2	Chronic	Ispi	TotalLength	mean_value	4318.83
SP1_1f1	Acute	Contra	Area_fraction	mean_value	5.08
SP1_1f1	Acute	Contra	NormBranch_per_mm2	mean_value	181.499
SP1_1f1	Acute	Contra	NormLength_mm_per_mm2	mean_value	8.92451
SP1_1f1	Acute	Contra	TotalBranch	mean_value	141
SP1_1f1	Acute	Contra	TotalLength	mean_value	6933.13
SP1_1f1	Acute	Ispi	Area_fraction	mean_value	9.06667
SP1_1f1	Acute	Ispi	NormBranch_per_mm2	mean_value	260.66
SP1_1f1	Acute	Ispi	NormLength_mm_per_mm2	mean_value	12.1821
SP1_1f1	Acute	Ispi	TotalBranch	mean_value	195
SP1_1f1	Acute	Ispi	TotalLength	mean_value	9107.69
SP1_1f2	Acute	Contra	Area_fraction	mean_value	4.97
SP1_1f2	Acute	Contra	NormBranch_per_mm2	mean_value	202.699
SP1_1f2	Acute	Contra	NormLength_mm_per_mm2	mean_value	9.68639
SP1_1f2	Acute	Contra	TotalBranch	mean_value	110
SP1_1f2	Acute	Contra	TotalLength	mean_value	5256.58
SP1_1f2	Acute	Ispi	Area_fraction	mean_value	6.92
SP1_1f2	Acute	Ispi	NormBranch_per_mm2	mean_value	187.247
SP1_1f2	Acute	Ispi	NormLength_mm_per_mm2	mean_value	9.37403
SP1_1f2	Acute	Ispi	TotalBranch	mean_value	130.5
SP1_1f2	Acute	Ispi	TotalLength	mean_value	6513.73
SP1_1f3	Acute	Contra	Area_fraction	mean_value	7.95
SP1_1f3	Acute	Contra	NormBranch_per_mm2	mean_value	129.847
SP1_1f3	Acute	Contra	NormLength_mm_per_mm2	mean_value	11.7307
SP1_1f3	Acute	Contra	TotalBranch	mean_value	110
SP1_1f3	Acute	Contra	TotalLength	mean_value	9937.65
SP1_1f3	Acute	Ispi	Area_fraction	mean_value	7.87
SP1_1f3	Acute	Ispi	NormBranch_per_mm2	mean_value	244.862
SP1_1f3	Acute	Ispi	NormLength_mm_per_mm2	mean_value	10.7189
SP1_1f3	Acute	Ispi	TotalBranch	mean_value	188
SP1_1f3	Acute	Ispi	TotalLength	mean_value	8288.33
SP1_2f1	Acute	Contra	Area_fraction	mean_value	11.6
SP1_2f1	Acute	Contra	NormBranch_per_mm2	mean_value	559.738
SP1_2f1	Acute	Contra	NormLength_mm_per_mm2	mean_value	20.901
SP1_2f1	Acute	Contra	TotalBranch	mean_value	281
SP1_2f1	Acute	Contra	TotalLength	mean_value	10492.7
SP1_2f1	Acute	Ispi	Area_fraction	mean_value	8.55
SP1_2f1	Acute	Ispi	NormBranch_per_mm2	mean_value	271.811
SP1_2f1	Acute	Ispi	NormLength_mm_per_mm2	mean_value	12.7685
SP1_2f1	Acute	Ispi	TotalBranch	mean_value	167
SP1_2f1	Acute	Ispi	TotalLength	mean_value	7844.95
SP1_2f2	Acute	Contra	Area_fraction	mean_value	5.46
SP1_2f2	Acute	Contra	NormBranch_per_mm2	mean_value	285.367
SP1_2f2	Acute	Contra	NormLength_mm_per_mm2	mean_value	10.5957
SP1_2f2	Acute	Contra	TotalBranch	mean_value	189
SP1_2f2	Acute	Contra	TotalLength	mean_value	7017.58
SP1_2f2	Acute	Ispi	Area_fraction	mean_value	7.7
SP1_2f2	Acute	Ispi	NormBranch_per_mm2	mean_value	245.998
SP1_2f2	Acute	Ispi	NormLength_mm_per_mm2	mean_value	11.943
SP1_2f2	Acute	Ispi	TotalBranch	mean_value	180
SP1_2f2	Acute	Ispi	TotalLength	mean_value	8738.86
SP1_3f1	Acute	Contra	Area_fraction	mean_value	6.6
SP1_3f1	Acute	Contra	NormBranch_per_mm2	mean_value	293.373
SP1_3f1	Acute	Contra	NormLength_mm_per_mm2	mean_value	12.3128
SP1_3f1	Acute	Contra	TotalBranch	mean_value	315
SP1_3f1	Acute	Contra	TotalLength	mean_value	13220.5
SP1_3f1	Acute	Ispi	Area_fraction	mean_value	5.675
SP1_3f1	Acute	Ispi	NormBranch_per_mm2	mean_value	116.968
SP1_3f1	Acute	Ispi	NormLength_mm_per_mm2	mean_value	7.14608
SP1_3f1	Acute	Ispi	TotalBranch	mean_value	120.5
SP1_3f1	Acute	Ispi	TotalLength	mean_value	7349.19
SP1_3f2	Acute	Contra	Area_fraction	mean_value	10.96
SP1_3f2	Acute	Contra	NormBranch_per_mm2	mean_value	770.363
SP1_3f2	Acute	Contra	NormLength_mm_per_mm2	mean_value	23.2392
SP1_3f2	Acute	Contra	TotalBranch	mean_value	601
SP1_3f2	Acute	Contra	TotalLength	mean_value	18130.1
SP1_3f2	Acute	Ispi	Area_fraction	mean_value	5.5
SP1_3f2	Acute	Ispi	NormBranch_per_mm2	mean_value	88.285
SP1_3f2	Acute	Ispi	NormLength_mm_per_mm2	mean_value	6.66003
SP1_3f2	Acute	Ispi	TotalBranch	mean_value	89
SP1_3f2	Acute	Ispi	TotalLength	mean_value	6713.97

## Sheet: Lesion_depth_average
Cortical_depth_lesion	Timepoint	mean_Norm_depth
group1	acute	88.6514
group2	chronic	67.6316

## Sheet: Dice_index_MRI_vs_Histology
Animal_ID	Group	Method	Bregma	Section	Area	Dice_affine
1f1	Acute	Overlap		1	2.5
1f1	Acute	MRI		1	3.44
1f1	Acute	Histo		1	3.55	0.715308
1f1	Acute	Overlap		2	2.6
1f1	Acute	MRI		2	2.85
1f1	Acute	Histo		2	3.14	0.868114
1f1	Acute	Overlap		3	1.87
1f1	Acute	MRI		3	2.93
1f1	Acute	Histo		3	3.24	0.606159
1f1	Acute	Overlap		4	2.54
1f1	Acute	MRI		4	3.3
1f1	Acute	Histo		4	3.57	0.739447
2f1	Acute	Overlap		1	3.21
2f1	Acute	MRI		1	3.43
2f1	Acute	Histo		1	3.76	0.892907
2f1	Acute	Overlap		2	2.79
2f1	Acute	MRI		2	3.75
2f1	Acute	Histo		2	3.15	0.808696
2f1	Acute	Overlap		3	2.9
2f1	Acute	MRI		3	3.9
2f1	Acute	Histo		3	2.99	0.8418
1f2	Acute	Overlap		1	2.27
1f2	Acute	MRI		1	2.71
1f2	Acute	Histo		1	3.21	0.766892
1f2	Acute	Overlap		2	2.6
1f2	Acute	MRI		2	3.16
1f2	Acute	Histo		2	4.24	0.702703
1f2	Acute	Overlap		3	2.6
1f2	Acute	MRI		3	3.24
1f2	Acute	Histo		3	3.07	0.824089
1f2	Acute	Overlap		4	2.78
1f2	Acute	MRI		4	4.06
1f2	Acute	Histo		4	2.8	0.810496
2f1	Acute	Overlap		4	1.71
2f1	Acute	MRI		4	2.5
2f1	Acute	Histo		4	2.15	0.735484
1f3	Acute	Overlap		1	1.03
1f3	Acute	MRI		1	1.11
1f3	Acute	Histo		1	1.44	0.807843
1f3	Acute	Overlap		2	3.03
1f3	Acute	MRI		2	3.59
1f3	Acute	Histo		2	3.23	0.888563
1f3	Acute	Overlap		3	3.27
1f3	Acute	MRI		3	3.66
1f3	Acute	Histo		3	3.27	0.943723
1f3	Acute	Overlap		4	2.02
1f3	Acute	MRI		4	2.06
1f3	Acute	Histo		4	2.37	0.911964
1f1_chronic	chronic	Overlap		1	0.75
1f1_chronic	chronic	MRI		1	0.79
1f1_chronic	chronic	Histo		1	0.91	0.882353
1f1_chronic	chronic	Overlap		2	1.06
1f1_chronic	chronic	MRI		2	1.41
1f1_chronic	chronic	Histo		2	1.06	0.8583
1f1_chronic	chronic	Overlap		3	0.81
1f1_chronic	chronic	MRI		3	1.51
1f1_chronic	chronic	Histo		3	0.97	0.653226
1f1_chronic	chronic	Overlap		3	1.33
1f1_chronic	chronic	MRI		3	1.45
1f1_chronic	chronic	Histo		3	1.78	0.823529
1f2_chronic	chronic	Overlap		1	0.75
1f2_chronic	chronic	MRI		1	0.89
1f2_chronic	chronic	Histo		1	0.94	0.819672
1f2_chronic	chronic	Overlap		2	0.75
1f2_chronic	chronic	MRI		2	0.89
1f2_chronic	chronic	Histo		2	0.94	0.819672
1f2_chronic	chronic	Overlap		3	0.9
1f2_chronic	chronic	MRI		3	1.12
1f2_chronic	chronic	Histo		3	1.02	0.841121
1f2_chronic	chronic	Overlap		4	1.02
1f2_chronic	chronic	MRI		4	1.12
1f2_chronic	chronic	Histo		4	1.41	0.806324

## Sheet: Dice_index_observer
Animal_ID	Group	Method	Section	Area_2	Area_3	Overlap	Dice
1f1	Acute	Histo	1	0.413	0.397	0.374	0.923457
1f1	Acute	Histo	2	0.529	0.547	0.507	0.942379
1f1	Acute	Histo	3	3.462	1.959	1.887	0.696182
1f1	Acute	Histo	4	3.264	2.764	2.616	0.86795
1f1	Acute	Histo	5	4.284	2.488	2.095	0.618724
1f1	Acute	Histo	6	3.012	1.957	1.956	0.787281
3f1	Acute	Histo	1	1.04	1.094	0.987	0.925023
3f1	Acute	Histo	2	2.14	2.336	1.975	0.882484
3f1	Acute	Histo	3	2.566	2.338	2.265	0.923736
3f1	Acute	Histo	4	2.962	3.687	2.843	0.855166
3f1	Acute	Histo	5	3.719	4.23	3.468	0.872563
3f1	Acute	Histo	6	3.546	4.092	3.525	0.923016
3f1	Acute	Histo	7	4.121	4.231	4.024	0.963602
1f2	Chronic	Histo	1	0.746	0.786	0.715	0.93342
1f2	Chronic	Histo	2	0.736	0.768	0.7	0.930851
1f2	Chronic	Histo	3	0.962	1.174	0.936	0.876404
1f2	Chronic	Histo	4	0.929	0.944	0.898	0.958889
1f2	Chronic	Histo	5	0.943	1.06	0.928	0.92661
1f2	Chronic	Histo	6	0.961	1.049	0.88	0.875622
1f2	Chronic	Histo	7	1.441	1.098	1.072	0.844427
1f2	Chronic	Histo	8	0.979	1.09	0.966	0.933784
2f1	Chronic	Histo	1	0.466	0.508	0.458	0.940452
2f1	Chronic	Histo	2	0.579	0.627	0.56	0.92869
2f1	Chronic	Histo	3	0.817	0.967	0.81	0.908072
2f1	Chronic	Histo	4	0.744	0.834	0.728	0.922687
2f1	Chronic	Histo	5	0.885	1.03	0.868	0.906527
2f1	Chronic	Histo	6	0.98	1.028	0.87	0.866534
2f1	Chronic	Histo	7	0.788	0.774	0.737	0.943662
1f1	Acute	MRI	2	1306	873	867	0.795778
1f1	Acute	MRI	3	1556	990	958	0.752553
1f1	Acute	MRI	4	1191	1771	1126	0.760297
1f1	Acute	MRI	5	1476	1975	1442	0.8357
1f1	Acute	MRI	6	1750	1833	1643	0.917109
1f1	Acute	MRI	7	1566	1896	1496	0.86424
1f1	Acute	MRI	8	1203	1340	1133	0.891074
2f2	Acute	MRI	1	194	336	186	0.701887
2f2	Acute	MRI	2	299	448	273	0.730924
2f2	Acute	MRI	3	1076	913	685	0.688788
2f2	Acute	MRI	4	1771	1731	1299	0.741862
2f2	Acute	MRI	5	2241	2619	2180	0.897119
2f2	Acute	MRI	6	2443	2456	2332	0.952031
2f2	Acute	MRI	7	2316	2366	2123	0.906877
2f2	Acute	MRI	8	2531	2759	2444	0.924008
1f2	Chronic	MRI	1	160	99	90	0.694981
1f2	Chronic	MRI	2	330	288	267	0.864078
1f2	Chronic	MRI	3	449	537	420	0.851927
1f2	Chronic	MRI	4	412	389	369	0.921348
1f2	Chronic	MRI	5	402	361	336	0.880734
1f2	Chronic	MRI	6	506	401	358	0.789416
2f1	Chronic	MRI	2	106	378	28	0.115702
2f1	Chronic	MRI	3	793	421	343	0.565074
2f1	Chronic	MRI	4	476	393	343	0.789413
2f1	Chronic	MRI	5	653	499	494	0.857639
2f1	Chronic	MRI	6	585	542	437	0.77551
2f1	Chronic	MRI	7	678	632	600	0.916031
