# Supplementary material for: Dataset on stroke infarct volume in rodents: A comparison of MRI and histological methods
Source: Data Brief. 2024 Feb 15;53:110188. doi: 10.1016/j.dib.2024.110188 (PMC10885712; doi:10.1016/j.dib.2024.110188)
Supplement: Supplementary file 3 [file mmc3.xlsx]

## Sheet: Suppl. Table2_Statistics
Stroke Volume
Timepoint	Parameter	group1	group2	p	p.adj	p.format	p.signif	method	paired
Acute	Average_volume	MRI	Histology	0.935026	0.94	0.94	ns	T-test	T
Chronic	Average_volume	MRI	Histology	0.663232	0.66	0.66	ns	T-test	T
Correlation analysis_Area
Timepoint	Parameter	group1	group2	p	Pearson r
Acute	Average_volume_per_Bregma_value	MRI	Histology
Chronic	Average_volume_per_Bregma_value	MRI	Histology
Correlation analysis_Volume
Parameter	group1	group2	p	Pearson r	confidence_interval_95	p.signif
	MRI	Histology	0.0002727	0.908637	0.6520488; 0.9784756	s
Stroke Cerebral Blood Flow
Parameter	group1	group2	p	p.adj	p.format	p.signif	method	paired
Value	Acute	Chronic	0.979711	0.98	0.98	ns	T-test	F
CD31_analysis
diff	lwr	upr	p adj	Tests	Significant	groups	side	method	posthoc
-0.00970238	-1.93346	1.91405	0.991146	IBZ_area	FALSE	acute-chronic	ipsilesional	anova	tukey
53.7649	-44.7042	152.234	0.248044	IBZ_branch	FALSE	acute-chronic	ipsilesional	anova	tukey
-0.258759	-3.20079	2.68327	0.846714	IBZ_length	FALSE	acute-chronic	ipsilesional	anova	tukey
0.477857	-4.4213	5.37701	0.824188	Ctrl_area	FALSE	acute-chronic	contralesional	anova	tukey
0.477857	-4.4213	5.37701	0.824188	Ctrl_branch	FALSE	acute-chronic	contralesional	anova	tukey
4.70409	-6.39397	15.8021	0.349587	Ctrl_length	FALSE	acute-chronic	contralesional	anova	tukey
GFAP_analysis
diff	lwr	upr	p adj	Tests	Significant	groups	side	method	paired
30.6322	25.5034	35.761	7.52142e-07	Ischemic	TRUE	acute-chronic	ipsilesional	T-test	F
0	-1.26677	1.26677	1	Ctrl	FALSE	acute-chronic	contralesional	T-test	F
Correlation analysis_GFAP
Parameter	group1	group2	p	Pearson r	confidence_interval_95	p.signif
	GFAP_fluorescence_intensity	MRI_lesion_area	1.315e-06	-0.774558	-0.8903506; -0.5646472	s
Cortical depth of stroke
Parameter	group1	group2	p	p.adj	p.format	p.signif	method	paired
cortical_depth	acute	chronic	1.92729e-08	1.9e-08	1.9e-08	s	T-test	F
